# Supplementary material for: Design, Synthesis and Biological Evaluation of Lophanic Acid Derivatives as Antifungal and Antibacterial Agents
Source: Molecules. 2022 Oct 12;27(20):6836. doi: 10.3390/molecules27206836 (PMC9611534; doi:10.3390/molecules27206836)
Supplement: Supplementary file 1 [file molecules-27-06836-s001.zip]

Archive with 1 entries (1 files):
- molecules-1953236-Supplementary.pdf
